# Supplementary material for: Joint modelling of serological and hospitalization data reveals that high levels of pre-existing immunity and school holidays shaped the influenza A pandemic of 2009 in The Netherlands
Source: J R Soc Interface. 2015 Feb 6;12(103):20141244. doi: 10.1098/rsif.2014.1244 (PMC4305427; doi:10.1098/rsif.2014.1244)
Supplement: Supplementary Data [file rsif20141244supp1.xlsx]

## Sheet: Sheet1
Individual	Age	2009 H1N1 HI Titre	2009 H1N1 Microarray Titre	Pre (1) or vs Post (2) pandemic survey	Weight (Steens et al 2011; te Beest et al. 2014)
1	44	10.8	20	2	0.772
2	15	105.5	200	2	0.801
3	59	10.8	61	1	0.888
4	11	2.7	26	2	0.641
5	67	5.4	462	1	0.348
6	17	86.1	24	1	0.679
7	66	2.7	35	1	0.696
8	45	2.7	20	2	1.705
9	8	2.7	20	1	0.816
10	6	2.7	20	1	0.816
11	24	21.5	51	2	0.772
12	66	2.7	38	1	0.696
13	72	2.7	28	2	0.861
14	54	2.7	24	1	1.447
15	8	2.7	20	1	0.816
16	53	2.7	76	2	1.496
17	48	2.7	20	2	1.496
18	5	516.7	1179	2	0.408
19	65	2.7	48	1	0.696
20	17	13.2	20	2	0.401
21	45	43.1	348	2	0.371
22	49	688.9	1214	1	0.444
23	6	32.3	144	2	0.408
24	12	149.2	526	2	0.801
25	62	5.4	47	2	0.782
26	13	2.7	20	1	0.916
27	31	2.7	71	2	1.705
28	40	37.3	26	2	0.772
29	44	86.1	141	2	0.82
30	58	21.5	20	1	0.888
31	20	43.1	20	2	0.82
32	59	2.7	20	1	1.447
33	15	86.1	266	2	0.801
34	23	16.1	45	1	0.818
35	74	2.7	86	1	0.696
36	55	10.8	49	2	0.782
37	8	21.5	98	2	0.408
38	48	86.1	575	1	0.444
39	39	30.4	63	1	0.818
40	43	21.5	33	1	0.818
41	48	91.3	48	2	0.371
42	67	2.7	45	1	0.696
43	41	2.7	127	1	1.881
44	6	2.7	20	2	0.49
45	19	37.3	20	2	0.401
46	66	2.7	79	1	0.696
47	16	2.7	20	1	0.916
48	70	2.7	20	2	0.861
49	53	172.2	94	2	0.371
50	14	2.7	46	1	0.916
51	16	2.7	20	1	0.916
52	35	26.4	179	2	0.772
53	14	37.3	44	1	0.679
54	64	43.1	150	1	0.444
55	40	105.5	522	2	0.82
56	6	43.1	166	2	0.408
57	48	10.8	72	1	0.888
58	10	2.7	20	2	0.49
59	14	2.7	110	2	0.641
60	46	86.1	109	2	0.371
61	71	2.7	172	1	0.696
62	6	21.5	66	2	0.408
63	44	2.7	56	2	1.705
64	64	2.7	20	2	1.496
65	15	43.1	124	2	0.801
66	60	10.8	35	2	0.782
67	75	2.7	20	2	0.861
68	9	21.5	181	2	0.408
69	60	3.8	20	1	0.888
70	71	21.5	103	1	0.348
71	18	86.1	20	1	0.679
72	10	30.4	138	2	0.408
73	47	10.8	100	2	0.782
74	73	3.8	53	1	0.348
75	47	2.7	20	2	1.496
76	41	2.7	20	2	1.705
77	11	2.7	20	1	0.916
78	64	86.1	153	1	0.444
79	18	172.2	78	2	0.801
80	61	10.8	60	1	0.888
81	15	2.7	20	1	0.916
82	18	86.1	139	1	0.679
83	32	86.1	308	1	0.818
84	6	86.1	251	2	0.408
85	68	10.8	33	1	0.348
86	73	43.1	111	2	0.496
87	13	30.4	83	2	0.401
88	45	32.3	68	2	0.782
89	40	2.7	24	1	1.881
90	10	21.5	132	2	0.408
91	18	2.7	40	2	0.641
92	14	86.1	282	2	0.801
93	15	86.1	92	1	0.679
94	7	2.7	20	2	0.49
95	66	64.6	167	1	0.316
96	51	43.1	170	2	0.371
97	58	37.3	128	2	0.782
98	44	13.2	43	2	0.772
99	14	43.1	78	2	0.801
100	19	21.5	120	2	0.401
101	43	10.8	45	2	0.772
102	27	2.7	20	2	1.705
103	12	21.5	288	2	0.401
104	8	43.1	150	2	0.408
105	37	10.8	25	1	0.818
106	19	105.5	20	1	0.679
107	73	2.7	41	1	0.696
108	28	2.7	20	1	1.881
109	36	2.7	20	1	1.881
110	39	43.1	292	2	0.82
111	51	2.7	21	2	1.496
112	6	2.7	20	2	0.49
113	48	32.3	20	1	0.888
114	66	2.7	20	2	0.861
115	61	2.7	20	1	1.447
116	47	2.7	20	2	1.496
117	52	86.1	176	2	0.371
118	65	2.7	136	1	1.447
119	40	2.7	20	1	1.881
120	44	13.2	22	2	0.772
121	57	2.7	20	1	1.447
122	21	43.1	20	1	0.818
123	67	21.5	108	1	0.348
124	19	7.6	20	2	0.401
125	65	2.7	20	1	1.447
126	37	43.1	278	2	0.82
127	74	5.4	193	1	0.348
128	43	2.7	33	1	1.881
129	62	43.1	81	1	0.444
130	53	2.7	20	1	1.447
131	6	2.7	20	1	0.816
132	38	13.2	20	1	0.818
133	7	172.2	372	2	0.408
134	17	2.7	29	2	0.641
135	39	43.1	198	2	0.82
136	35	2.7	22	1	1.881
137	10	43.1	142	2	0.408
138	50	2.7	20	1	1.447
139	69	21.5	54	2	0.496
140	41	2.7	20	2	1.705
141	47	3.8	20	2	0.782
142	39	2.7	58	1	1.881
143	65	15.2	65	2	0.782
144	6	43.1	146	2	0.408
145	9	2.7	20	1	0.816
146	73	2.7	107	1	0.696
147	27	3.8	32	2	0.772
148	15	688.9	222	2	0.801
149	9	2.7	20	1	0.816
150	65	10.8	20	1	0.888
151	69	15.2	94	1	0.348
152	66	2.7	90	2	0.861
153	35	45.7	20	1	0.818
154	54	121.8	372	2	0.371
155	46	2.7	20	1	1.447
156	13	2.7	20	1	0.916
157	7	2.7	20	1	0.816
158	52	86.1	98	2	0.371
159	46	2.7	20	2	1.496
160	32	64.6	39	1	0.818
161	58	10.8	25	1	0.888
162	29	18.6	250	1	0.818
163	18	9.3	20	2	0.401
164	11	43.1	210	2	0.801
165	62	344.5	46	1	0.444
166	75	10.8	49	1	0.348
167	13	21.5	91	2	0.401
168	6	60.9	439	2	0.408
169	54	5.4	66	1	0.888
170	7	2.7	20	2	0.49
171	14	3.8	20	1	0.679
172	24	2.7	38	2	1.705
173	69	688.9	2560	1	0.316
174	27	43.1	188	2	0.82
175	58	2.7	41	2	1.496
176	66	64.6	56	2	0.496
177	51	2.7	20	2	1.496
178	8	43.1	223	2	0.408
179	5	2.7	20	2	0.49
180	48	172.2	40	2	0.371
181	15	2.7	20	2	0.641
182	41	52.7	87	1	0.818
183	15	2.7	20	1	0.916
184	29	2.7	20	1	1.881
185	12	2.7	24	2	0.641
186	35	10.8	209	1	0.818
187	69	2.7	20	2	0.861
188	8	2.7	20	1	0.816
189	15	43.1	20	2	0.801
190	12	37.3	299	2	0.401
191	62	2.7	20	1	1.447
192	57	2.7	40	2	1.496
193	50	10.8	20	2	0.782
194	45	43.1	71	2	0.82
195	30	21.5	64	2	0.772
196	8	2.7	20	1	0.816
197	68	43.1	160	2	0.496
198	6	2.7	20	2	0.49
199	26	2.7	20	2	1.705
200	8	2.7	20	1	0.816
201	57	43.1	20	2	0.371
202	14	43.1	20	1	0.679
203	37	43.1	125	2	0.82
204	73	10.8	20	1	0.348
205	45	18.6	23	2	0.772
206	6	258.4	284	2	0.408
207	41	2.7	20	2	1.705
208	14	2.7	20	1	0.916
209	73	2.7	20	1	0.696
210	5	2.7	20	2	0.49
211	11	2.7	20	2	0.641
212	70	2.7	25	2	0.861
213	69	2.7	20	2	0.861
214	61	21.5	96	2	0.782
215	16	2.7	20	1	0.916
216	75	3.8	47	1	0.348
217	5	2.7	807	2	0.49
218	26	2.7	20	1	1.881
219	14	2.7	71	2	0.641
220	65	2.7	20	2	0.861
221	72	2.7	35	2	0.861
222	41	2.7	20	2	1.705
223	7	2.7	20	2	0.49
224	20	2.7	20	2	0.641
225	66	172.2	564	1	0.316
226	13	2.7	20	2	0.641
227	17	86.1	20	1	0.679
228	38	344.5	336	2	0.82
229	41	86.1	20	1	0.818
230	63	3.8	22	1	0.888
231	71	2.7	38	1	0.696
232	36	2.7	27	2	1.705
233	70	2.7	20	2	0.861
234	11	2.7	20	2	0.641
235	48	2.7	24	1	1.447
236	70	2.7	20	1	0.696
237	15	2.7	20	2	0.641
238	66	2.7	29	2	0.861
239	48	2.7	107	2	1.496
240	15	2.7	20	1	0.916
241	7	2.7	20	1	0.816
242	52	2.7	20	1	1.447
243	41	2.7	69	1	1.881
244	61	2.7	23	1	1.447
245	13	2.7	134	1	0.916
246	56	2.7	49	1	1.447
247	71	2.7	32	1	0.696
248	49	2.7	20	2	1.496
249	14	2.7	20	1	0.916
250	68	2.7	20	1	0.696
251	14	2.7	44	1	0.916
252	70	2.7	54	1	0.696
253	26	2.7	82	2	1.705
254	7	2.7	20	1	0.816
255	43	2.7	52	2	1.705
256	30	2.7	20	1	1.881
257	32	2.7	20	2	1.705
258	44	2.7	20	2	1.705
259	50	2.7	32	2	1.496
260	56	2.7	83	1	1.447
261	44	2.7	72	2	1.705
262	32	2.7	86	1	1.881
263	56	2.7	31	1	1.447
264	49	2.7	27	2	1.496
265	44	2.7	20	2	1.705
266	29	2.7	21	1	1.881
267	15	2.7	20	2	0.641
268	68	2.7	62	1	0.696
269	56	2.7	20	2	1.496
270	14	2.7	20	2	0.641
271	71	2.7	114	1	0.696
272	43	2.7	20	2	1.705
273	31	2.7	86	1	1.881
274	56	2.7	20	1	1.447
275	40	2.7	20	1	1.881
276	61	2.7	20	1	1.447
277	72	2.7	33	2	0.861
278	66	2.7	20	1	0.696
279	34	2.7	20	1	1.881
280	47	2.7	137	1	1.447
281	57	2.7	20	2	1.496
282	46	2.7	75	1	1.447
283	50	2.7	20	2	1.496
284	9	43.1	223	2	0.408
285	69	2.7	20	2	0.861
286	61	2.7	75	1	1.447
287	46	2.7	20	1	1.447
288	63	2.7	38	2	1.496
289	45	2.7	62	2	1.705
290	69	2.7	55	1	0.696
291	68	2.7	40	2	0.861
292	40	2.7	20	2	1.705
293	37	2.7	20	1	1.881
294	75	2.7	28	2	0.861
295	58	2.7	20	1	1.447
296	33	2.7	35	1	1.881
297	62	2.7	20	1	1.447
298	23	2.7	48	1	1.881
299	12	2.7	20	2	0.641
300	46	2.7	150	1	1.447
301	66	2.7	39	2	0.861
302	36	2.7	20	2	1.705
303	10	2.7	20	1	0.816
304	61	2.7	31	1	1.447
305	44	2.7	66	1	1.881
306	18	2.7	20	1	0.916
307	25	2.7	20	1	1.881
308	20	2.7	20	1	0.916
309	43	2.7	23	2	1.705
310	7	2.7	20	1	0.816
311	7	60.9	341	2	0.408
312	53	2.7	23	2	1.496
313	42	2.7	20	2	1.705
314	47	2.7	29	2	1.496
315	63	2.7	136	1	1.447
316	66	2.7	20	2	0.861
317	21	2.7	36	1	1.881
318	51	2.7	50	2	1.496
319	34	2.7	20	2	1.705
320	60	2.7	20	2	1.496
321	48	2.7	77	1	1.447
322	36	2.7	20	1	1.881
323	15	2.7	20	2	0.641
324	37	2.7	38	1	1.881
325	11	2.7	20	2	0.641
326	58	2.7	98	2	1.496
327	20	2.7	20	2	1.705
328	41	2.7	106	1	1.881
329	53	2.7	98	1	1.447
330	64	2.7	24	1	1.447
331	53	2.7	20	1	1.447
332	28	2.7	45	2	1.705
333	52	2.7	84	2	1.496
334	38	2.7	39	1	1.881
335	11	2.7	23	1	0.916
336	65	2.7	21	2	1.496
337	35	2.7	20	1	1.881
338	13	2.7	70	1	0.916
339	38	2.7	20	1	1.881
340	67	2.7	40	1	0.696
341	42	2.7	269	2	1.705
342	17	2.7	20	2	0.641
343	49	2.7	37	2	1.496
344	16	2.7	20	2	0.641
345	75	2.7	104	2	0.861
346	46	2.7	20	2	1.496
347	9	2.7	20	1	0.816
348	10	2.7	20	1	0.916
349	43	2.7	59	1	1.881
350	12	2.7	20	1	0.916
351	41	2.7	67	2	1.705
352	65	2.7	20	2	1.496
353	48	2.7	59	2	1.496
354	64	2.7	20	2	1.496
355	15	2.7	20	2	0.641
356	44	2.7	20	2	1.705
357	25	2.7	48	2	1.705
